# Supplementary material for: Barriers and Facilitators for Implementation of a Computerized Clinical Decision Support System in Lung Cancer Multidisciplinary Team Meetings—A Qualitative Assessment
Source: Biology (Basel). 2020 Dec 25;10(1):9. doi: 10.3390/biology10010009 (PMC7830066; doi:10.3390/biology10010009)
Supplement: Supplementary file 1 [file biology-10-00009-s001.zip]

Archive with 3 entries (2 files):
- biology-980645-supplementary/
- biology-980645-supplementary/S1_InterviewProtocol.pdf
- biology-980645-supplementary/S2_Codebook.pdf
